# Supplementary material for: Dysfunction of exhausted T cells is enforced by MCT11-mediated lactate metabolism
Source: Nat Immunol. 2024 Nov 8;25(12):2297–307. doi: 10.1038/s41590-024-01999-3 (PMC11588660; doi:10.1038/s41590-024-01999-3)
Supplement: Supplementary file 2 — Source data for Fig. 1. [file 41590_2024_1999_MOESM2_ESM.xlsx]

## Sheet: Panel B
			Naïve			VVova OT-I			Tpex			Texh
		Slc16a1	3.91103	6.60919	4.08971	20.929	17.7538	22.4083	6.49674	18.803	6.82971	6.35507	5.69303	4.60415
		Slc16a2	0.0735141	0.166349	0.0512194	0.050154	0.0123461	0	0	0.442517	0.431201	0.0143905	0.0874041	0.0347967
		Slc16a3	0.00693296	0.118532	0.213503	1.76899	3.64202	1.54848	5.41157	4.3725	5.03978	3.42226	2.40672	2.30297
		Slc16a4	0	0.00507824	0.157611	0.688987	0.868368	1.19182	0.27409	0.450489	0.0468037	0.202961	0.242543	0.164916
		Slc16a5	5.02856	4.54253	4.4744	0	0.483769	0.761605	0.385414	0.31673	0.19019	0.00552824	0.0503655	0.0776981
		Slc16a6	2.41996	2.17438	1.26546	14.2523	12.8803	11.7162	4.22106	3.68437	5.24707	1.93895	1.22853	1.17147
		Slc16a7	0.00311424	0.098168	0.00737725	0	0.0177823	0.0549132	0.877633	0.454544	1.20572	0.0483631	0.0236044	0.0031324
		Slc16a10	0.240584	0.500764	0.7866	1.30069	1.60985	1.40425	1.97749	2.46732	4.45796	0.243242	0.553385	0.555814
		Slc16a11	0.0288719	0	0.0170985	0.0627858	0.0618221	0	0.0851493	0.17105	0.20437	28.4876	13.3745	10.1968
		Slc16a12	0	0	0	0	0	0	0	0.0245092	0	0	0.0574864	0
		Slc16a13	1.21906	0.704329	0.789109	2.5688	1.86162	2.55504	0.863977	0.885603	0.959758	3.08582	1.4218	1.74658

## Sheet: Panel D
		dLN	Tpex	Texh
		299	700	1262
		331	508	1145
		314	674	1348
		295	671	1677
		253	599	1305
		667	948	2392
		644	793	2023
		679	727	2004

## Sheet: Panel E
		dLN	Tpex	Texh
		631	658	1889
		807	675	1969
		752	570	2453
		354	303	833
		344	286	771
		355	301	802
		347	212	770
			406	1071
			311	1145
			413	1271
			364	816

## Sheet: Panel F
		dLN	Tpex	Texh
		60.5	109	305
		41.6	120	1323
		31.9	103	239
		49.1	91.1	282
		59.8	-36.6	1384
		43	94.9	226
		395	565	731
		433	494	933
		371	536	832
		400	617	1029
		403	308	976

## Sheet: Panel H
	Tpex	Texh
	433	570
	46	157
	80	168
	385	658

## Sheet: Panel I
					Tpex	Texh
					78.6	378
					1591	2101
					943	1979
					565	1357

## Sheet: Panel K
		dLN CD8+	Tpex	Texh
		36.3333	28.5	41.6667
		15.5	13.25	28.5
		27	24.3333	49.25
		27	24	51
		20.3333	19.3333	35
		19.6667	14	37
		14	9	34.75
		13.75	9	26

## Sheet: Panel L
			WT								Slc16a11f/fx CD4Cre
		Tpex	0.63	0.82	0.529	0.08	0.52	0	0	0.42	0.32	0.5	0.161	0.13	0	0.38	0.41	0.095
		PD1hi	0.11	0.18	0.25	0.21	0	0.47	0.068	0.32	6.86	13.5	7.83	4.04	0	8.3	7.73	1.81
		Texh	0.2	0.85	0.35	0.61	0	0	0	0.21	34.4	38.9	25	21.6	17.8	31.1	29.9	12.6

## Sheet: Panel M
			Slc16a11f/f	Slc16a11f/fx CD4Cre
			1.04916	0.311906
			1.08505	0.454198
			0.72778	0.729962
			1.13801	0.510496
			1	0.697699
			1.2798	0.26224
			0.819882	0.697699
			0.900318	1.21878
			1	0.855042
			1.29202	1.05852
				0.449846
				0.766176
				0.888394

## Sheet: Panel N
			Slc16a11f/f			Slc16a11f/fx CD4Cre
		dLN	19	30	24	18	22.6667	21.6667
		Tpex	14	33	19	17	26	18
		Texh	37	45.6667	50.3333	27.6	30	20
