# Supplementary material for: Dysfunction of exhausted T cells is enforced by MCT11-mediated lactate metabolism
Source: Nat Immunol. 2024 Nov 8;25(12):2297–307. doi: 10.1038/s41590-024-01999-3 (PMC11588660; doi:10.1038/s41590-024-01999-3)
Supplement: Supplementary file 3 — Source data for Fig. 2. [file 41590_2024_1999_MOESM3_ESM.xlsx]

## Sheet: Panel H
	Uninfected LN	B16 TeX	LN	Spleen	BM	Liver	Lung	Kidney
	1	6.44108	4.19865	2.70034	4.05051	3.78451	2.21212	2.3
	0.872054	5.3771	3.82828	2.95623	7.6532	4.06734	2.00337	3.07407
	1.07744	4.31987	3.12458	3.09091	7.50168	3.76094	3.12121	2.3
	1.05051	4.65993	3.01347	2.83838	6.51852	4.43098	2.99663	2.4

## Sheet: Panel I
	Tpex	Texh MCT11-	Texh MCT11+
	438	656	2246
	513	901	1842
	746	830	1759
	268	469	2450
	222	366	563
	253	340	3962
	237	382	4437
	223	410	7856

## Sheet: Panel J
		AS +N	AS +H	CS +N	CS +H
		1966	2736	3071	7431
		1977	2885	3170	7383
		1771	2033	2455	4184
		614	1041	3960	5746

## Sheet: Panel K
		AS +N	AS +H	CS +N	CS +H
		954	1545	2094	2546
		1397	1670	2209	2501
		1026	1577	1746	1611
		1138	1752	1567	1933

## Sheet: Panel L
			WT			Hif1αf/fCD4Cre
		AS +N	1	1	1	1	1	1
		CS +H	18.4877	14.4541	17.5495	16.0625	10.7814	8.81658
