# Supplementary material for: Dysfunction of exhausted T cells is enforced by MCT11-mediated lactate metabolism
Source: Nat Immunol. 2024 Nov 8;25(12):2297–307. doi: 10.1038/s41590-024-01999-3 (PMC11588660; doi:10.1038/s41590-024-01999-3)
Supplement: Supplementary file 4 — Source data for Fig. 3. [file 41590_2024_1999_MOESM4_ESM.xlsx]

## Sheet: Panel B 
	Slc16a11f/f	Slc16a11f/fx CD4Cre
	13	16.8
	14.1	18.1
	11.9	17.3
	7.6	15.4
	16.9	14.9
	13.1	21.9
	15	18.6
	11.5	16.8
	22.8	11.4
	7.16	18.3
	13.8	13.6

## Sheet: Panel C
	Slc16a11f/f	Slc16a11f/fx CD4Cre
	8000	29500
	7660	14000
	9360	10400
	4840	8800
	7040	10800
	13400	15600
	16400	10800
	3310	14200
	10300	14400
	1840	10200
	3810	4480

## Sheet: Panel D
		Slc16a11f/f													Slc16a11f/fx CD4Cre
	PD1lo	13	13.5	15.4	24.4	7.83	6.5	8.8	8.7	46.1	15.9	26.9	39.4		21.9	13.9	17.6	31.7	20.5	11.2	16.5	15.5	21.7	45.8	30.3	30.2	35
	Tpex	4.38	5.25	3.59	8	21	17.3	18.8	16.5	9.8	3.68	6.67	6.57		6.52	4.68	6.82	11	14.7	5.25	7.83	6.8	5.19	9.13	4.79	5.73	7.65
	PD1hi	6.19	9.46	6.1	9.11	37.2	17.2	25.9	17	12.3	11	11.4	8.84		9.89	9.18	11	12.1	5.29	4.55	5	5.04	8.66	9.71	9.4	13.7	16.1
	Texh	73.3	68.6	72.2	54.1	7.36	39.6	22.4	36.4	28.5	65.9	50.4	42.9		57.2	69.5	59.7	39.9	47.2	71	61.9	63.9	60.7	32.1	50.4	45.8	37.6

## Sheet: Panel E
	Slc16a11f/f PD1+MCT11+	Slc16a11f/f x CD4Cre PD1+GFP+
	89	93.7
	96.6	97.3
	80.5	92.6
	93.9	94.6
	90.2	95
	92.3	94.6
	94.6	94
	91.9	86.8
	92.6	86.2
	90	96.2
		94.8
		93.5
		93

## Sheet: Panel F
	Cre-	Cre+
	5984	4540
	5063	5008
	3420	3831
	4539	4185
	4071	4035
	5349	4551
	6495	3327
	6312	3178
	6686	2825
	6983	6684
		5517
		5475
		5137

## Sheet: Panel G
	Cre-	Cre+
	29079	27510
	26950	29214
	22142	21693
	22993	22458
	21058	22167
	27126	26370
	40913	23335
	37479	24671
	32898	19283
	36700	28307
		31303
		30198
		27576

## Sheet: Panel H
		Slc16a11f/f	Slc16a11f/fx CD4Cre
		2.52	8.83
		5.35	12.9
		7.32	11.1
		4.44	7.08
		0	11.7
		1.67	6.36
		6.23	7.02
		4.09	17

## Sheet: Panel I
		Slc16a11f/f	Slc16a11f/fx CD4Cre
		2.38	14.3
		3.56	6.7
		1.31	5.8
		0.9	11.7
		0.77	1.26
		0.31	4.21
		0.97	2.95
			1.24

## Sheet: Panel J
		Slc16a11f/f											Slc16a11f/fx CD4Cre
	Tpex	0.847236	0.988945	1.16382	1.04449	0.955513	0.903356	1.09664	1.28455	0.943089	1.21951	0.552846	0.738693	0.844221	0.93617	1.04062	0.635801	0.4781	0.98645	1.71274	1.10027	1.24661
	Texh	1.60704	1.72462	3.08442	1.94584	1.94584	1.11473	1.63425	2.74797	1.73984	2.21138	1.19783	0.98593	1.07035	1.50484	1.52031	0.808379	0.74518	0.98645	1.71274	1.10027	1.24661

## Sheet: Panel N
	Days	Cre- IgG						Cre- PD1						Cre+ IgG					Cre+ PD1
	0	0	0	0	0	0	0	0	0	0	0	0	0	0	0	0	0	0	0	0	0	0	0	0
	5	15.2	18	4	1	16	17.64	18.24	16	4	4	16	9	15.84	14.85	24	20	4	15.2	20.5	4	4	4	12.95
	6	19.27	26.01	9	9	27.56	28.91	28	9	12	16	44.84	16	22.09	30.25	30.8	37.05	16	24.01	31.35	20.25	4	0	25
	7	25.85	19.8	24.5	19.36	88	90.1	30.25	19.78	0	19.36	75	29.16	29.15	32.49	40.56	76	25	20.64	29.16	21.16	0	9	16
	10	48.91	32.49	44.89	27.04	115.32	101.37	34.81	20.68	0	29.16	109.8	42.25	57.12	33.6	51.04	107.8	43.56	14.8	17.48	32.49	0	25	21.16
	12	63.51	38.44	60.68	49	204	163.52	42.25	16	0	34.81	152.64	38.44	72.52	33.64	61.74	169	40.95	0	0	28.09	0	18.49	31.36
	14	66.43	46.24	107.67	148.84	204	235.98	37.21	17.64	16	75.69	241.04	43.56	103.4	30.25	99.18	221.92	88.36	0	0	23.92	0	32.49	42.84
	17	101.2	73.96	106	144	204	235.98	43.56	30.25	25	148.84	241.04	83.64	135	36	154	221.92	142.79	0	0	9.61	0	54.76	51.84
	20	155.44	134.07	127.69	289	204	235.98	48.3	0	44	144	241.04	99.36	212	37.8	214	221.92	179.56	0	0	4	0	79.21	67.24
	22	205.4	154.7	191.26	289	204	235.98	60.84	0	42	256	241.04	135.3	212	48.18	214	221.92	279	0	0	0	0	104.04	82.81
	24	205.4	220.08	288.75	289	204	235.98	88.36	0	50	256	241.04	171.12	212	51.12	214	221.92	279	0	0	0	0	141.62	100.94
	26							96.04	0	70.4	256	241.04	214.56	212	96.04	214	221.92	279	0	0	0	0	162.3	162.5
	28							106.09	0	104.04	256	241.04	285	212	114.33	214	221.92	279	0	0	0	0	216.08	182.16
	30							145.08	0	175.44	256	241.04	285	212	144	214	221.92	279	0	0	0	0	299.2	198.8
	32							187.69	0	175.44	256	241.04	285	212	161.29	214	221.92	279	0	0	0	0	299.2	286
	34							215.73	0	175.44	256	241.04	285	212	214.2	214	221.92	279	0	0	0	0	299.2	286
	36							215.73	0	175.44	256	241.04	285						0	0	0	0	299.2	286
	38							215.73	0	175.44	256	241.04	285						0	0	0	0	299.2	286
	40

[truncated: 1 more sheets: Panel O]
