# Supplementary material for: Dysfunction of exhausted T cells is enforced by MCT11-mediated lactate metabolism
Source: Nat Immunol. 2024 Nov 8;25(12):2297–307. doi: 10.1038/s41590-024-01999-3 (PMC11588660; doi:10.1038/s41590-024-01999-3)
Supplement: Supplementary file 5 — Source data for Fig. 4. [file 41590_2024_1999_MOESM5_ESM.xlsx]

## Sheet: Panel B
	Texh	Texh + αMCT11
	41.6667	32
	28.5	25.4
	49.25	46.75
	51	38
	35	26.6667
	37	37
	26	21
	34.75	28.3333

## Sheet: Panel D
						Days	mIgG2a																				αMCT11
						0	0	0	0	0	0	0	0	0	0	0	0	0	0	0	0	0	0	0	0	0	0	0	0	0	0	0	0	0	0	0	0	0	0	0	0	0	0	0	0	0	0	0	0
						7	24	25	9	4	1	1	1	4	40.6	20	56	1	1	1	1	1	9	16	9	9	9	4	9	1	1	1	1	4	63	34.98	22.4	32.43	44.89	1	4	4	1	1	4	18	16	4	9
						9	50.16	74.2	23.35	16.8	19.8	5.6	9.24	12	34.4	25	78.85	21.12	15.84	1	2	4	16	16	9	18.2	4	4	4	7.5	4	12.25	10.15	1	76.14	35.38	20.4	31.05	36	1	15.2	6	4	4	16	20.7	16	16.8	23.22
						11	81	127.92	52.6	40.87	51.66	12	30	27.9	33.75	27.5	92.4	39.6	40.8	6	2	4	16.81	18.49	20.25	10.89	7.8	20.5	9.6	22.5	10.89	19.68	21.5	1	111.1	18	20.24	47	88.2	1	44.1	20.5	4	23.5	18.49	39	18.48	0	18.92
						13	115.26	210	94.86	63	66.99	20	54.4	42	58.71	50.4	133.56	81.88	52.5	31.9	20	27	24.96	33.6	17.64	12.24	19.35	31.8	25	34.8	18.48	39.53	37.8	1	163.8	27.36	37.17	60.16	146.9	1	54.56	39.06	4	42	13.69	56.98	27.04	0	34.8
						15	226.44	210	168.3	90.1	80.04	34.1	54.6	57.12	112.2	81	184.22	116	90.3	81	12.58	44.08	61.5	52.93	16.81	16	28.35	59.2	61.3	59.13	41.4	50.41	51.59	4	163.8	55.44	50.22	65	173.28	21.2	83.66	38.28	4	56.44	21.56	81	21.56	9	50.16
						17	226.44	210	168.3	105.8	123.12	61.2	99.64	86.4	168.3	139.7	184.22	162.5	110	112.5	43.68	55.44	90.78	76.44	16.81	28.62	63.7	112.36	117.42	88.88	90.4	75.68	80	22.5	163.8	79.54	68.8	92.8	173.28	51.59	82.6	29.25	4	80.56	16.81	96.04	31.35	16	84
						19	226.44	210	168.3	171.6	166.32	90.9	99.64	128.75	168.3	203.28	184.22	162.5	180	135	130	86	127.07	100.8	32.49	42.09	102.46	139.08	221	100.28	110.5	75.68	102.3	46.8	163.8	79.54	102.3	117.45	173.28	43.55	122	55.44	4	88.56	12.96	148.48	31.8	28.09	111.55
						21	226.44	210	168.3	191.88	217.5	134.2	99.64	128.75	168.3	203.28	184.22	162.5	180	182.25	180	125	172.55	157.32	50.41	70.4	111.02	240	221	100.28	163.5	75.68	148.2	83	163.8	143.85	102.3	117.45	173.28	82.8	179.01	80	4	106	0	225	45.44	22.08	168.84
						24	226.44	210	168.3	191.88	224	165	99.64	128.75	168.3	203.28	184.22	162.5	180	240.8	180	195	210.38	165.2	64	93.5	197.6	240	221	100.28	163.5	75.68	223.79	134	163.8	176.96	141.45	142	173.28	118.8	179.01	130	10.92	141.45	0	225	48.18	25	188.34
						26	226.44	210	168.3	191.88	224	214.2	99.64	128.75	168.3	203.28	184.22	162.5	180	240.8	180	195	210.38	220.08	84.64	142.14	197.6	240	221	100.28	163.5	75.68	223.79	163.48	163.8	176.96	202.5	180.8	173.28	179.2	179.01	130	14.4	229.5	0	225	102.96	25	219.45
						28	226.44	210	168.3	191.88	224	214.2	99.64	128.75	168.3	203.28	184.22	162.5	180	240.8	180	195	210.38	220.08	121	185.92	197.6	240	221	100.28	163.5	75.68	223.79	173.25	163.8	176.96	202.5	180.8	173.28	224	179.01	130	24.3	229.5	0	225	121	29.16	219.45
						30	226.44	210	168.3	191.88	224	214.2	99.64	128.75	168.3	203.28	184.22	162.5	180	240.8	180	195	210.38	220.08	134.55	185.92	197.6	240	221	100.28	163.5	75.68	223.79	173.25	163.8	176.96	202.5	180.8	173.28	224	179.01	130	33.6	229.5	9	225	155.61	30.25	219.45
						33	226.44	210	168.3	191.88	224	214.2	99.64	128.75	168.3	203.28	184.22	162.5	180	240.8	180	195	210.38	220.08	174.2	185.92	197.6	240	221	100.28	163.5	75.68	223.79	173.25	163.8	176.96	202.5	180.8	173.28	224	179.01	130	52.46	229.5	49	225	218.04	47.61	219.45
						35																					197.6	240	221	100.28	163.5	75.68	223.79	173.25	163.8	176.96	202.5	180.8	173.28	224	179.01	130	62.48	229.5	95.4	225	218.04	84.64	219.45
						37																					197.6	240	221	100.28	163.5	75.68	223.79	173.25	163.8	176.96	202.5	180.8	173.28	224	179.01	130	87.3	229.5	96.6	225	218.04	86.4	219.45
						40																					197.6	240	221	100.28	163.5	75.68	223.79	173.25	163.8	176.96	202.5	180.8	173.28	224	179.01	130	135.72	229.5	137.64	225	218.04	85.5	219.45
						42																					197.6	240	221	100.28	163.5	75.68	223.79	173.25	163.8	176.96	202.5	180.8	173.28	224	179.01	130	172.9	229.5	208.24	225	218.04	114.4	219.45
						44																					197.6	240	221	100.28	163.5	75.68	223.79	173.25	163.8	176.96	202.5	180.8	173.28	224	179.01	130	222	229.5	208.24	225	218.04	225	219.45

## Sheet: Panel E
	days	IgG2a	αMCT11
	13	1
	15	1
	15	1
	15	1
	17	1
	17	1
	19	1
	19	1
	21	1
	21	1
	24	1
	24	1
	24	1
	24	1
	26	1
	26	1
	28	1
	33	1
	15		1
	19		1
	19		1
	21		1
	21		1
	21		1
	21		1
	24		1
	24		1
	24		1
	26		1
	26		1
	26		1
	26		1
	26		1
	33		1
	42		1
	44		1
	44		1

## Sheet: Panel F
		Days	mIgG2a									αMCT11
		0	0	0	0	0	0	0	0	0		0	0	0	0	0	0	0	0	0	0	0
		5	27.6	17.48	11.88	10.89	13.44	24.99	16.66	17.55		18.8	11.7	8.68	15.21	18.06	17.39	14.82	10.5	13.76	19.74	18.8
		7	45.03	25.2	19.74	14.28	18.15	25.97	19.61	22.26		30	22.57	17.2	24.38	25.48	25.48	15.96	29.92	24.94	19.89	21.12
		9	36.96	31.74	22	23.22	18.04	29.15	30.68	25.08		21.6	8.51	9.57	18.92	28.91	23	20.68	32.16	23.32	22.55	21.42
		12	48	40.8	39.6	35.4	20	30.78	37.4	29.12		17.1	8.84	11.56	13.2	34.16	15.2	12.21	39.96	22.5	20.4	20.21
		14	64.6	46.62	39.6	43.4	33	33.04	40.47	31.27		26.5	9.1	10.8	11.55	37.12	14.8	12.95	41.8	22.5	21.84	19.78
		16	54	35.64	43.32	44.88	41.4	35.38	45.6	34.65		17.94	12.47	13.3	12.6	33.8	11.88	11.52	49.14	25.92	20	18.04
		19	61.1	42.6	37	47.45	53.13	35.91	50.16	38.19		14.04	13.6	12.48	14.82	37.12	6.48	9.9	58.8	29.64	21.32	19.35
		21	72	46.08	44	51.59	56.24	39	51.59	43.31		7.75	19.78	9.92	16.4	37.7	4	13.94	55.9	29.64	19.6	24.48
		24	65.4	51.75	48.14	50.82	64.74	45.44	55.3	45.36		6.93	27.03	3.24	24.48	27.5	1	12.95	54.12	36.4	17.16	26.5
		27	74.24	55.38	55.04	66.36	67.15	56.21	59.2	52.14		0	33.06	2.25	26.32	27.28	1	16.17	52.38	43.52	12.95	31.35
		30	78.88	60.75	58.96	74.8	71.4	59.25	63.08	56.7		0	44.8	0	23.97	36.58	1	23.46	72.96	45.26	8.4	35.99
		32	79.56	61.56	74.34	90.24	72.16	70.55	69.72	72.09		0	67.76	1	31.96	33.6	1	22.08	46.2	48.18	6.24	45.56
		35	81.42	63.96	65.5	115.44	76.8	76.54	74.82	85.44		0	61.62	1	25.8	34.8	1	9.57	28.35	44.02	2.89	48.3
		37	84.96	67.2	83.2	121	95.68	96.03	86.45	101.92		0	72.98	0	19.35	41.54	1	14.06	38.08	64.6	0	54.6
		39	89.89	84.6	110.21	151.13	112.27	117.6	99.99	119.78		0	81.9	0	12.58	76.5	1	15.2	38.94	67.76	0	58.22
		41	116.6	115.5	138.4	173.88	129.71	135.72	112.27	125.35		0	100	0	5.94	68	1	22.5	37.76	91.16	0	71.34
		44	120.75	117.66	159.9	210	136.8	150.04	125.28	145.14		0	116.63	0	4.8	72.8	1	28.05	40.28	90	0	80.1
		46	124.26	134.4	159.9	210	138.99	167.68	135.52	165.06		0	126.44	0	4	77.44	1	49.92	67.24	121	0	99.96
		48	155.76	178.2	159.9	210	167.7	184.92	151.13	165.06		0	135.6	0	1	93.1	1	57.8	82.8	148.2	0	116.6
		50	191.25	236.8	159.9	210	213.9	207.32	162.5	165.06		0	141.6	0	1	101.12	1	101.12	100	148.2	0	166.8
		55	191.25	236.8	159.9	210	213.9	231.04	171.57	165.06		0	152.5	0	1	109.47	1	110.16	113.42	148.2	0	180.6
		58										0	152.5	0	1	128.5	1	186.88	148.5	148.2	0	204
		60										0	152.5	0	0	155.6	0	224.36	173.4	148.2	0	204

## Sheet: Panel G
		Days after injection	mIgG2a	αMCT11
		44	1
		44	1
		46	1
		50	1
		50	1
		50	1
		55	1
		55	1
		46		1
		55		1
		60		1
		60		1
		60		1
		60		1
		70		0
		70		0
		70		0
		70		0
		70		0

## Sheet: Panel H
			mIgG2a								αMCT11										αPD1														αMCT11 +αPD1
		0	0	0	0	0	0	0	0	0	0	0	0	0	0	0	0	0	0	0	0	0	0	0	0	0	0	0	0	0	0	0	0	0	0	0	0	0	0	0	0	0	0	0	0	0	0	0
		6	13.5	15.99	12.95	12.24	26.4	20	16	12	24.36	31.92	9	4	10.36	17.94	18.56	9	4	9	28.05	4	18.5	6.6	4	12.8	0	14.04	1	9	16.8	12.25	36	18	21.15	4	14.44	8.7	6.6	4	10.73	0	1	15.2	16	9	16	9
		7	19.76	20.67	29.12	30.5	53.12	28.6	34.81	28.42	35.88	30.24	22.04	14.44	18.04	31.85	20.09	11.56	13.26	4	37.44	19	33	22.4	17.64	31.11	1	25.38	15.4	4	31.36	32.4	75.46	38.76	21.15	4	14.44	8.7	6.6	25.37	24.2	1	12.09	24.64	29.7	21.16	25.76	4
		9	19.22	27.73	19.74	22.26	62.7	35.91	31.35	46.9	39.75	21.84	23.78	12	18	23.22	26.79	16.81	13.3	9	24.51	13.2	29.25	22.04	17.28	18.49	4	29.68	16.72	0	13.69	45.14	100.04	44.46	34.45	6	11.55	8	19.5	23.92	23.92	15.96	17.94	20.25	17.64	0	30.25	0
		11	20	19	21.2	25.85	66.66	52.56	33.64	47.61	52.2	24.38	18.5	8.05	16.92	16.34	18.33	25	16.81	16.81	14.44	4	31	17.39	20.35	4	9	20.28	9	0	4	44.89	133	39.6	36.85	4	16	8	26.84	10.89	4	9	4	10.88	4	9	36	1
		13	30.21	26.5	21	31.32	115	84.55	44.22	88.35	66	42.21	34.1	16.8	23.6	23.65	24.44	31.36	4	9	1	12	38.16	25.2	22.5	1	12	22.44	16.28	0	0	64	158	60.16	45.24	15	9	4	23.46	4	1	1	4	4	0	4	57.76	0
		15	34.1	36.4	24.64	38.44	122.88	89.88	67.24	106.09	78	37.8	34.56	20.16	26.04	24.48	34.56	32.49	1	10.56	0	4	52.29	18	20.4	0	16.34	34.56	15.17	0	0	79.21	158	98.32	43.5	18.24	0	1	9	0	0	0	4	0	0	4	57.76	0
		17	49.7	53.96	33	67.15	142.8	129.54	81	127.53	95.2	59.2	39.69	20.25	45.75	54.51	52.56	40.96	0	10.24	0	0	68.87	24.51	22.36	0	17.16	52.26	25.3	0	0	121	158	135.87	57.12	16	0	1	1	1	0	0	15.19	0	0	4	67.24	0
		19	61.5	56.8	33	75.44	187.92	181.25	100	200.02	109.2	69.7	47.45	25	51.66	62.05	61.6	64	0	9	0	0	104.55	33.6	28.8	0	18.48	67.2	31.9	0	0	153.75	158	198.3	68.08	16	0	1	0	4	0	0	16	0	0	4	80.84	0
		21	72	56.8	59.5	118.56	187.92	206.72	112.36	205.72	130	100	64	34.2	81.78	93.93	98.01	65.61	0	9	0	0	127.4	50.05	29	0	15.96	101.1	60.06	0	0	171.12	158	198.3	99	4	0	1	0	0	0	0	25	0	0	1	116.64	0
		25	105	96.9	73.47	179.31	187.92	206.72	153.76	205.72	178.5	148.84	80.64	42.6	95	114.4	128.82	88.36	0	4	0	0	161	85.44	50.92	0	9	122.1	73.96	0	0	222	158	198.3	120	0	0	1	0	0	0	0	28.09	0	0	0	156	0
		27	143.75	132.25	99	215.84	187.92	206.72	213	205.72	178.5	195	105	60.8	134.31	182.09	163.59	121	0	4	0	0	208	118.34	57.75	0	0	169	93	0	0	222	158	198.3	165	0	0	1	0	0	0	0	31.8	0	0	0	236.8	0
		29	195	158.6	133.35	215.84	187.92	206.72	213	205.72	178.5	195	122.96	95	151.96	219.03	247.94	143.91	0	4	0	0	208	154.44	84.39	0	0	215.93	139.15	0	0	222	158	198.3	165	0	0	0	0	0	0	0	43.56	0	0	0	236.8	0
		31	195	177.5	150.08	215.84	187.92	206.72	213	205.72	178.5	195	145.2	88.2	151.96	219.03	247.94	175.44	0	4	0	0	208	187.5	91.8	0	0	215.93	205.92	0	0	222	158	198.3	187.5	0	0	0	0	0	0	0	67.15	0	0	0	236.8	0
		33	195	228.8	210.6	215.84	187.92	206.72	213	205.72	178.5	195	208.08	112	151.96	219.03	247.94	211.5	0	0	0	0	208	187.5	120.64	0	0	215.93	299.25	0	0	222	158	198.3	187.5	0	0	0	0	0	0	0	92.15	0	0	0	236.8	0
		35									178.5	195	208.08	135.3	151.96	219.03	247.94	211.5	0	0	0	0	208	187.5	141.45	0	0	215.93	299.25	0	0	222	158	198.3	187.5	0	0	0	0	0	0	0	121	0	0	0	236.8	0
		37									178.5	195	208.08	175.14	151.96	219.03	247.94	211.5	0	0	0	0	208	187.5	175.5	0	0	215.93	299.25	0	0	222	158	198.3	187.5	0	0	0	0	0	0	0	133.4	0	0	0	236.8	0
		39									178.5	195	208.08	224	151.96	219.03	247.94	211.5	0	0	0	0	208	240	175.5	0	0	215.93	299.25	0	0	222	158	198.3	187.5	0	0	0	0	0	0	0	182	0	0	0	236.8	0

## Sheet: Panel I
	Days after injection	mIgG2a	αMCT11	αPD1	αMCT11 +αPD1
	19	1
	21	1
	21	1
	25	1
	27	1
	29	1
	33	1
	33	1
	25		1
	27		1
	29		1
	29		1
	29		1
	33		1
	35		1
	39		1
	50		0
	50		0
	13			1
	21			1
	25			1
	27			1
	29			1
	31			1
	33			1
	37			1
	50			0
	50			0
	50			0
	50			0
	50			0
	50			0
	27				1
	31				1
	39				1
	50				0
	50				0
	50				0
	50				0
	50				0
	50				0
	50				0
	50				0
	50				0
	50				0
	50				0

## Sheet: Panel J
				Days	UTD											CD19 IgG														CD19 MCT11
				0	0	0	0	0	0	0	0	0	0	0	0	0	0	0	0	0	0	0	0	0	0	0	0	0	0	0	0	0	0	0	0	0	0	0	0	0	0	0	0	0
				6	18.04	12.87	13.12	19.68	24.84	15.91	17.1	16	9	30.6	11.4	14.7	4	19.35	18.13	27.72	16.38	17.39	17.6	19.68	18.45	18	21.2	17.1	16.34	14.76	26.88	7.5	14.7	16.1	20.28	18.9	17.76	13.69	13.32	19.78	16.4	25	18.06	16.72
				11	14	13.32	13.64	14.82	22	31.9	24.5	27.5	24.75	40.2	16	10.5	17.2	23.5	23.31	20.88	16.28	21.32	26.5	27.44	26.5	22.4	26	20.5	21.16	15.48	32.45	14.82	18.92	32	26.64	19.36	17.15	17.6	23.5	28	23.5	24.38	17.6	20
				14	14.04	12.3	19.74	25.01	11.75	35.28	27.04	21.6	21.84	55.89	26.46	12.8	7.75	8.99	8.68	1	7.28	9.8	4	4	9	1	16	9	9	7.54	11.78	9.6	8.06	7.84	1	14.8	6.44	4	1	4	16	4	16	16
				18	31.32	12.25	23.32	38.35	26.52	35.64	31.9	33.04	24.96	53.96	30.8	16.72	9	1	9	1	1	1	4	4	9	4	9	4	9	1	1	12.96	9	1	1	18	1	1	1	4	4	1	9	6
				21	28.56	18.62	24.5	28.8	14.43	52.93	38.76	41.58	27.9	65.6	36.72	6.75	1	0	0	0	0	9	10.88	14.4	9	1	4	9	7.5	1	1	1	2.25	0	0	7.5	0	4	4	5	9	4	6.25	5
				25	30.78	14.8	33	46.5	23.85	62.04	44.84	59.2	57.8	68.8	42.35	1	1	4	1	1	4	4	16.77	16.8	15.2	4	24.08	18.8	15.96	1	4	1	1	1	1	4	1	4	6.25	9	12.96	19.32	9	6
				28	32.94	37.23	43.4	50.22	31.85	75.75	51.2	76.54	69	86.4	77.77	1	0	0	0	0	14.43	11.5	18.8	21.5	25.5	4	31	24.44	22	3.36	0	1	9	0	0	1	4	1	4	18	13.6	17.16	6	14
				32	60.59	37.8	47.45	66.03	28	92.2	69.3	79.12	92.65	95.88	70.68	1	4	16	9	24.75	22	35	22.5	27.56	28.05	19.14	35.28	24.38	23.22	1	4	1	12	1	18.4	1	4	7	4	34.16	18.4	18.4	9.52	13.33
				38	63.51	33	65.7	85.68	36	110.67	85.68	112.32	105.3	127.44	130.68	10.5	17.64	23	20.16	25.92	28.42	33.6	35.2	34.65	29	24	40.26	32	30.78	4	9.9	8.37	13.6	6	24.5	1	12.87	4	4	34.72	29.68	26	11.1	25.44
				43	72.16	37.8	75.48	98.1	41.54	120	87.72	113.42	119.6	121	133.92	19.25	21.5	48.99	17.86	27.5	30.08	40.6	28.6	33.64	32.76	30.15	41.6	30.25	33.06	1	15.75	10.2	23.22	9	29.4	4	14.4	9	1	33.48	28.6	27.26	8	17.2
				48	105	42.78	93.6	116.28	45	132	98.79	136.4	123.2	140.22	172.9	16.81	18.92	39.6	31.8	25.92	45	40.95	36	39	37.4	32.85	45.5	34.65	43.2	9.6	23.46	6.6	17.2	13.26	28.2	13.36	20.64	12.25	1	31.5	34.65	42.24	9	17.64
				53	121	65.8	113.28	143.36	58.24	144.84	109.76	153.27	137.94	159.6	189.72	21	28.05	41.6	44.8	40.2	52.36	51.1	40.71	43.92	42	46.64	44.88	26.66	46.75	9	26.4	8.68	19.2	9	34.1	16.38	21	14	1	35.84	37.2	65.36	10.5	23.22
				58	142.68	56	136.5	148.8	91	167.2	118.8	142.48	156.94	171.6	189.72	28	28.6	45.5	37.12	39.33	67.16	58.32	45.5	65.6	51.03	70.3	40.2	29.14	40.3	4	30.74	16.34	25	16.28	41.6	11.22	24.75	13.6	0	37.4	56	64.5	12	26.4
