# Supplementary material for: Dysfunction of exhausted T cells is enforced by MCT11-mediated lactate metabolism
Source: Nat Immunol. 2024 Nov 8;25(12):2297–307. doi: 10.1038/s41590-024-01999-3 (PMC11588660; doi:10.1038/s41590-024-01999-3)
Supplement: Supplementary file 6 — Source data for Fig. 5. [file 41590_2024_1999_MOESM6_ESM.xlsx]

## Sheet: Panel B
		IgG2a						MCT11
	Tpex	54.3	33.6	76.5	23.8	58.2	45.9	45.2	36.6	70.6	35.8	44.5	33.3	54.8
	Texh	31	38.4	8.94	46.2	22.9	39.6	29.6	33.9	12.2	36.1	29	39.1	31.7

## Sheet: Panel C
			IgG2a						MCT11
		Tpex	2.87	2.83	21.4	3.7	11	2.23	6.44	3.34	9.42	3.44	4.16	3.86	5.33
		Texh	2.76	1.74	8	4.01	8.4	1.88	8.15	2.31	43.6	3.06	5.76	13.3	4.11

## Sheet: Panel D
		mIgG2a											MCT11
	Tpex	9.81	11.8	10.6	9.22	5.88	5.08	6.32	10.6	12.7	19.3	3.12	7.64	6.93	13	11.5	6.19	5.76	8.56	7.9	19.8	32.5	35.6	21
	Texh	56.7	59.6	59.3	59.9	22.1	35.6	55.2	7.24	69.6	65.9	54.7	63.1	64.6	48.4	58.4	34	67.7	51.1	45.9	60	50.6	37.5	52.4

## Sheet: Panel E
		IgG2a								MCT11
	Tpex	28.8	27.1	28	36.8	2.26	9.38	5.04	18.2	35.5	19.3	30	26.2	46.4	43.5	24.2	27.2	12.7	9.23
	Texh	28.9	37.6	43	48.2	12.6	22	27	54.2	56.6	36.5	42.5	35.5	75	31.7	63.1	45.2	59.2	45.4

## Sheet: Panel F
		IgG2a										MCT11
	Tpex	0.796935	1.00383	1.11494	1.08429	1.07349	0.809639	1.11687	1.11271	1.14234	0.744948	0.848369	1.20154	1.0595	0.890595	1.17108	1.13133	0.641221	0.708577	0.920072	0.855411
	Texh	2.96552	2.83908	3.02299	2.63602	4.70964	1.53253	2.4506	2.00988	1.00629	1.59767	1.84261	1.91555	1.74664	2.119	3.01084	2.43614	1.02649	1.23529	1.37943	0.988774

## Sheet: Panel G
		IgG							MCT11							PD1							Combo
	Tpex	56.7	34.6	53.5	18.1	34.4	29.2	22.7	43.8	43.3	46.2	19.6	23.5	40.9	24.2	46.7	65.5	30.2	6.99	39.1	32.5	23.2	40.4	49	21.7	15.1	40	32.9
	Texh	26.5	47.3	15.3	53.5	33.5	35.9	36.9	32	31.1	37.5	44	44.8	33.2	45.9	34.3	16.7	35.7	65.9	31.2	35.9	41.2	41.6	27	55	64.5	32.7	29.5

## Sheet: Panel H
		IgG							MCT11							PD1							Combo
	Tpex	0.934037	1.09235	0.973615	1	0.606186	2.18557	0.208247	1.29024	2.14512	1.48813	1.10588	1.21649	0.381443	2.38144	2.57256	2.32718	0	1.51176	0.706186	0.53299	1.61856	1.81266	2.34301	1.95882	0.588235	2.63918	1.06186
	Texh	0.865385	1.46394	0.670673	1	0.478261	2.04562	0.476123	1.44952	2.22837	3.15144	3.4661	0.947969	1.4469	1.84604	4.01683	2.22837	3.21186	3.61864	0.919458	1.41126	1.27584	2.94952	2.14183	3.92373	0.872881	4.55453	1.77477
