# Supplementary material for: Dysfunction of exhausted T cells is enforced by MCT11-mediated lactate metabolism
Source: Nat Immunol. 2024 Nov 8;25(12):2297–307. doi: 10.1038/s41590-024-01999-3 (PMC11588660; doi:10.1038/s41590-024-01999-3)
Supplement: Supplementary file 7 — Source data for Extended Data Fig. 2. [file 41590_2024_1999_MOESM7_ESM.xlsx]

## Sheet: Panel C
	dLN CD8+	Tpex	Texh
	938	1052	857
	925	861	792
	847	949	786
	860	950	745
	986	1482	937
	989	936	664
	913	927	963
	882	1118	934

## Sheet: Panel D
	dLN CD8+	Tpex	Texh
	760	1870	7568
	742	1731	7201
	859	1838	6932
	892	1815	7398

## Sheet: Panel E
	dLN CD8+	Tpex	Texh
	262	1959	6267
	226	2677	9971
	234	1891	6720
		2209	10665
		1719	6772
		2120	8198
		2395	9430
		1810	7795
		2716	8648

## Sheet: Panel G
	dLN CD8+	Tpex	Texh
	168	438	1057
	176	513	1065
	196	746	1004
