# Supplementary material for: Dysfunction of exhausted T cells is enforced by MCT11-mediated lactate metabolism
Source: Nat Immunol. 2024 Nov 8;25(12):2297–307. doi: 10.1038/s41590-024-01999-3 (PMC11588660; doi:10.1038/s41590-024-01999-3)
Supplement: Supplementary file 8 — Source data for Extended Data Fig. 3. [file 41590_2024_1999_MOESM8_ESM.xlsx]

## Sheet: Panel B
		EV	MCT11 OE
		1666	2358
		1514	2152
		1238	1411
		1470	1788

## Sheet: Panel C
	EV	MCT11 OE
	660	757
	690	738
	693	770
	641	729

## Sheet: Panel D
		EV	MCT11 OE
		6.41692	6.73186
		6.25945	5.78704
		5.31463	6.57439
		6.41692	7.99162
		5.62957	6.73186
		4.99969	7.20427
