# Supplementary material for: Dysfunction of exhausted T cells is enforced by MCT11-mediated lactate metabolism
Source: Nat Immunol. 2024 Nov 8;25(12):2297–307. doi: 10.1038/s41590-024-01999-3 (PMC11588660; doi:10.1038/s41590-024-01999-3)
Supplement: Supplementary file 9 — Source data for Extended Data Fig. 4. [file 41590_2024_1999_MOESM9_ESM.xlsx]

## Sheet: Panel B
			WT						MCT11wt/f
		B cell	467	477	494	374	41.8	23.5	555	510	497	59.2	65
		NK cells	370	369	443	464	80.2	95	520	438	459	133	97.3
		CD4 T cell	161	164	130	132	25.6	12.9	134	160	181	24.4	29
		CD8 T cell	181	186	176	171	41.6	31	305	778	1951	478	170

## Sheet: Panel C
		WT						MCT11 f/f x CMVcre
	Neutrophils	578	636	639	595	38.6	45.5	631	596	584	128	125
	M-MDSCs	574	667	870	667	120	81.8	762	768	939	171	90.5
	PMN-MDSCs	701	868	888	797	11.3	50	849	829	842	150	51.2

## Sheet: Panel D
	WT	MCT11 f/f x CMVcre
	1110	958
	1103	929
	778	995
	737	286
	255	256
	225
