# Supplementary material for: Dysfunction of exhausted T cells is enforced by MCT11-mediated lactate metabolism
Source: Nat Immunol. 2024 Nov 8;25(12):2297–307. doi: 10.1038/s41590-024-01999-3 (PMC11588660; doi:10.1038/s41590-024-01999-3)
Supplement: Supplementary file 10 — Source data for Extended Data Fig. 5. [file 41590_2024_1999_MOESM10_ESM.xlsx]

## Sheet: Panel A
		WT							MCT11 f/f x CMVcre
	CD44-CD62L-	2.75	1.6	1.62	1.94	1.89	2.42	1.56	2.67	2.52	3.73	5.15	5.32	4.71	2.79
	CD44+CD62L-	3.51	3.5	1.71	2.27	1.38	1.75	1.73	2.95	2.84	2.83	3.27	3.75	3.18	2.3
	CD44-CD62L+	58.2	54.8	56	55.8	78.3	76.2	78.5	55.1	54.3	67.5	57.8	74.7	71.2	71.4
	CD44+CD62L+	35.5	40.1	40.6	40	18.4	19.6	18.2	39.3	40.3	25.9	33.8	16.2	20.9	23.5

## Sheet: Panel B
	WT	MCT11 f/f x CD4cre
	8.5	12.5
	10.8	15.1
	33.6	23.1
	36.8	23
	28.5	46.2
