# Supplementary material for: Dysfunction of exhausted T cells is enforced by MCT11-mediated lactate metabolism
Source: Nat Immunol. 2024 Nov 8;25(12):2297–307. doi: 10.1038/s41590-024-01999-3 (PMC11588660; doi:10.1038/s41590-024-01999-3)
Supplement: Supplementary file 11 — Source data for Extended Data Fig. 6. [file 41590_2024_1999_MOESM11_ESM.xlsx]

## Sheet: Panel E
				NS			Stim 0mM LA			Stim 5mM LA
			AN	0.097	0.12	0.22	24.4	26.2	22	22	21	17.7
			AN+mAB	0.098	0.13	0.32	25.3	28.6	22.7	19.9	20.5	15.2
			CH	2.36	1.87	2.13	6.81	5.35	8.12	2.92	3.07	7.3
			CH+mAB	4.24	3.2	3.34	3.19	8.69	3.66	4.7	13	12.4
