# Supplementary material for: Dysfunction of exhausted T cells is enforced by MCT11-mediated lactate metabolism
Source: Nat Immunol. 2024 Nov 8;25(12):2297–307. doi: 10.1038/s41590-024-01999-3 (PMC11588660; doi:10.1038/s41590-024-01999-3)
Supplement: Supplementary file 12 — Source data for Extended Data Fig. 7. [file 41590_2024_1999_MOESM12_ESM.xlsx]

## Sheet: Panel B
	EV	MCT11 OE
	1.4	0.83
	0.68	2.15
	0.27	0.8
	1.43	0.37
	1.59	0.83
	0.57	0.96
	2.13	0.36
	4.21	2.3
	4.26	2.25
		3.26

## Sheet: Panel C
	EV	MCT11 OE
	46.2	50.7
	32.2	57
	46.2	53.1
	35.8	55
	20	10.3
	25	13
	17	11.8
	11	31.1
	19.4	20.8
		9.76

## Sheet: Panel D
	EV	MCT11 OE
	21.1	23.2
	42.6	12.1
	25	20.8
	16.3	16.7
	33.3	25
	25	7.84
	14.8	5.26
	15.6	7.49
	41.4	20
		16.9
