# Supplementary material for: Dysfunction of exhausted T cells is enforced by MCT11-mediated lactate metabolism
Source: Nat Immunol. 2024 Nov 8;25(12):2297–307. doi: 10.1038/s41590-024-01999-3 (PMC11588660; doi:10.1038/s41590-024-01999-3)
Supplement: Supplementary file 13 — Source data for Extended Data Fig. 8. [file 41590_2024_1999_MOESM13_ESM.xlsx]

## Sheet: Panel A
	Days	IgG							anti-MCT11
	0	0	0	0	0	0	0	0	0	0	0	0	0	0	0
	5	14.44	12.92	14.35	7.82	15.12	24.3	16	4	13.6	15.04	18.13	15.05	12	4
	7	31.86	29.76	27.45	26.79	49.77	55.44	39.6	9	31.49	36.96	47.52	36.85	35.1	12
	9	51.48	53.82	43.66	37.96	72	90	79.68	21.2	58.65	88.81	85	53.72	73.6	44.4
	11	81.12	85.49	73.47	68.82	126.72	121.6	123	51.8	80.56	90.48	125.08	87.55	129.28	107.38
	13	132.3	149.85	137.55	129.32	204.36	188.86	194.31	96.82	163.35	195	195.84	138.72	158.2	146.3
	15	206.36	198.45	192.4	201	204	240	194.31	157.3	256.7	195	195.84	208	249	224
	17	278.8	257.77	241.4	201	204	240	194.31	228.79	256.7	195	195.84	208	249	224

## Sheet: Panel B
	Days elapsed	mIgG2a	anti-MCT11
	13	1
	15	1
	15	1
	15	1
	17	1
	17	1
	17	1
	13		1
	15		1
	15		1
	15		1
	15		1
	15		1
	17		1

## Sheet: Panel C
		IgG								anti-MCT11
	0	0	0	0	0	0	0	0	0	0	0	0	0	0	0	0	0
	5	27	17.64	29.89	28.08	19.6	16.2	9	10.2	16.34	31.2	25.2	15.96	25.2	9	10.89	10.2
	7	35.91	22.88	34.98	39.04	36.6	34.1	15.75	19.78	40.81	39.6	26.4	26.79	42.48	19.98	22.62	22.68
	9	40.47	30.5	40.15	48.91	46.8	39.69	25.52	24.75	41.25	51.03	38.19	34.8	47.88	33.66	32.64	30.8
	11	63.7	41.6	67.34	77.6	63	60.06	31.95	31.11	54.78	57.6	52.48	48.24	63.36	39.2	39.27	41.5
	13	75.48	66.3	59.86	88.88	84.15	61.5	53.94	55.18	71.61	76.8	56.25	70.08	80.96	59.34	53.1	65.65
	15	82.45	74.52	86.33	98.28	72.2	82.45	59	65.7	78	103.5	88.8	81.12	99.45	69.92	74	75.6
	19	108	111	158.4	118.77	103.2	97.92	79	76.5	104.88	116.85	111.72	88.2	124.8	92.4	70.31	70.31
	22	137.36	133.9	196	150.08	143	133.92	86.58	85.85	126.42	147.84	140.4	127	147.63	121.38	92.07	84.36
	25	172.14	156.2	196	170.4	188.4	146.3	107.36	106.95	156.18	170.28	163.8	142.8	169.4	117.81	108.48	115.92
	27	172.14	191.4	196	223.3	188.4	207.7	107.36	106.95	177.41	214.4	192.5	159.04	221.92	117.81	108.48	115.92
	29	172.14	227.12	196	223.3	188.4	207.7	107.36	106.95	177.41	214.4	192.5	207.7	221.92	117.81	108.48	115.92

## Sheet: Panel D
	Days elapsed	mIgG2a	anti-MCT11
	22	1
	25	1
	25	1
	27	1
	27	1
	27	1
	27	1
	29	1
	27		1
	27		1
	27		1
	27		1
	27		1
	27		1
	27		1
	29		1

## Sheet: Panel E
			mIgG2a						anti MCT11										LALAPG mut anti-MCT11
		0	0	0	0	0	0	0	0	0	0	0	0	0	0	0	0	0	0	0	0	0	0	0	0	0	0
		4	5.72	10.89	12.96	22	31.49	19.24	12.96	4	14.82	9	9	7.59	13.69	13.26	22.8	24.99	10.5	14	12.96	9	8.68	1	21.45	19.11	23.76
		6	6.25	14.28	13.33	30.24	32.64	28.5	13.33	5.52	21.84	12.96	13.64	18.8	16.74	18.13	29.25	23	23.46	9.86	17.02	14.4	4	12.25	29.82	30.38	25.48
		8	16.65	23.22	17.02	34.32	40.12	31.32	21.32	11.22	27.9	8.99	18.36	28.98	27.45	23.78	26.52	23.92	41.44	18.48	26.95	22.05	7.7	20.25	38.25	34.17	38.28
		11	19	35.4	29.44	46.48	36.19	32.48	18.62	14.57	35.28	11.7	14.96	35	34.78	41	46.17	27.36	42.84	20.4	22.79	15.39	7.68	31.2	44.82	44.84	39.04
		13	21.16	43.4	40.5	63.7	48.72	35.2	16.34	11.1	29.76	8.1	13.2	41.3	32.2	37.26	54.29	26.5	36.3	9.9	25.37	12.47	5	30.24	59.15	43.12	34.16
		15	22.44	44.88	45	69.75	59.4	44.8	19.74	7.56	28.8	2.25	20.58	45.43	33.8	58.48	67.2	37.2	32.4	11.7	21.32	10.5	4.6	33.64	74	59.4	40.95
		18	21.84	47.45	46.24	78.28	63.63	56.24	25.2	9.8	23.85	1	22.36	52.48	44.4	85.8	79.04	38.43	12.96	5.8	22.88	12.24	8.64	42.9	82.62	57.42	44.8
		20	47.88	51.59	51.1	119.04	64.02	64.8	22.5	11.1	25.08	1	26.79	45.99	49.7	84.46	94.83	41.48	8.25	6.48	20.24	9.52	6.25	49.8	88.2	57.6	44.8
		22	30.5	50.82	58.48	124.62	66.93	63.91	22.54	4	17.64	1	26.5	43.92	68.08	97.2	110.11	48.96	4	4	12	6.76	6	50.4	96.8	77.52	48.24
		25	59.5	66.36	65.6	175.16	75.48	76.56	15.2	4	11.2	1	34.84	54.02	66.3	117.37	117.3	61.5	9	4	14	9	1	71.61	107.06	91.2	55.2
		27	67.86	74.8	76	217.46	85	85.44	9.99	4	10.85	1	32.86	54.02	82	128.1	140.61	80.96	12.25	4	4.84	4	1	63.14	124.3	112.84	50.82
		29	85.56	90.24	67.24	217.46	98.9	93.93	20.25	4	6.25	1	39.53	81.6	84.15	141.11	135.52	90.25	1	9	6.25	4	1	71.1	147.42	114.08	50.16
		31	96.6	115.44	74.7	217.46	118.17	114.84	12.25	9	1	1	45.26	70.47	96.6	202.5	191.8	87.42	4	4	9	4	1	84.28	192.96	168.72	55.3
		33	97.92	121	101.52	217.46	131.25	122	11.52	5.29	1	4	58.4	88.32	119.6	202.5	180.9	116.64	9	12.25	16	4	1	120	192.96	168.72	60.9
		35	114.84	151.13	118.81	217.46	157.92	156.09	19.5	1	1	1	68.04	91.14	126.54	202.5	211.28	136.88	4	6.25	16	4	1	95.79	192.96	168.72	66.24
		38	156.78	173.88	139.52	217.46	193.88	158.4	9	1	1	4	58.48	111.1	165.6	202.5	211.28	137.94	1	4	4	4	1	187.62	192.96	168.72	89.61
		40	169.74	210	145.41	217.46	193.88	252.8	6	0	1	0	91	97.37	172.62	202.5	211.28	189	0	4	0	0	0	226.8	192.96	168.72	89.61
		42	169.74	210	180.96	217.46	193.88	252.8	0	0	0	0	111.18	148.75	204.33	202.5	211.28	173.03	0	4	0	0	0	226.8	192.96	168.72	106.72
		45							0	0	0	0	120.84	158.6	204.33	202.5	211.28	198.77	0	4	0	0	0	226.8	192.96	168.72	117.12
		47							0	0	0	0	162	193.21	204.33	202.5	211.28	198.77	0	4	0	0	0	226.8	192.96	168.72	117.12
		49							0	0	0	0	162	193.21	204.33	202.5	211.28	198.77	0	4	0	0	0	226.8	192.96	168.72	117.12

## Sheet: Panel F
			Days after injection	mIgG2a	anti MCT11	LALAPG mut anti-MCT11
			27	1
			38	1
			40	1
			40	1
			40	1
			42	1
			31		1
			35		1
			42		1
			45		1
			47		1
			47		1
			60		0
			60		0
			60		0
			60		0
			31			1
			31			1
			40			1
			45			1
			60			0
			60			0
			60			0
			60			0
			60			0

## Sheet: Panel G
			Control							Rechallenged
		0	0	0	0	0	0	0	0	0	0	0	0	0	0	0	0	0
		4	5.7	10.64	4	6.21	5.89	1	8.41	3	8.19	7.2	6.38	10.2	3.6	8	10.8	8.7
		6	4.4	18.4	4	14.8	6.16	16.38	12.24	0	4.2	3.99	0	5.94	0	0	11.52	3.61
		8	8.4	15.19	5.94	18.4	17.63	25.2	24.6	0	0	1	0	0	0	0	4	0
		11	14.4	28.2	13.86	24.08	24.96	25.92	27.14	0	0	0	0	0	0	0	1	0
		13	11.1	33.39	30.16	29.68	26.88	27.04	44.84	0	0	0	0	0	0	0	1	0
		15	16	34.8	28	33	39.2	29	35.1	0	0	0	0	0	0	0	0	0
		18	18	38.28	31.86	42.9	52	31.86	43.86	0	0	0	0	0	0	0	0	0
		20	25	52.5	52.5	79.2	71.89	72.16	43.68	0	0	0	0	0	0	0	0	0
		22	27.6	62.25	69	93.6	82.72	74.4	59.16	0	0	0	0	0	0	0	0	0
		25	35.28	80.84	89.61	107.35	107.35	76.56	68.9	0	0	0	0	0	0	0	0	0
		27	58.1	101.92	113	107.35	117	76.56	70.8	0	0	0	0	0	0	0	0	0
		30	91.2	101.92	113	107.35	117	93.43	94.62	0	0	0	0	0	0	0	0	0
		32								0	0	0	0	0	0	0	0	0
		34								0	0	0	0	0	0	0	0	0
		37								0	0	0	0	0	0	0	0	0
		40								0	0	0	0	0	0	0	0	0

## Sheet: Panel H
	Days after injection	Control	Rechallenged
	25	1
	27	1
	27	1
	27	1
	30	1
	30	1
	30	1
	40		0
	40		0
	40		0
	40		0
	40		0
	40		0
	40		0
	40		0
	40		0
	40		0

## Sheet: Panel I
	B16	MC38	MEER
	51.8453	38.961	48.1283
	26.1438	27.4194	49.0798
	34.6591	21.4286	56.8862
	47.7908	22.008	71.3811
	63.3284	29.703	75.0436
	48.6667	29.375	105.516
	52.1092	64.8789	78.1805
		40.2367	57.8321
			57.8321
			97.6744
			84.7458
			68.8776

## Sheet: Panel L
	Mock KO	LDHA KO
	43.2531	6.93635
	44.1745	4.78923
	44.8696	2.71819
	41.7516	5.40538
	43.5488	2.72219

[truncated: 3 more sheets: Panel M, Panel O, Panel P]
