# Supplementary material for: Dysfunction of exhausted T cells is enforced by MCT11-mediated lactate metabolism
Source: Nat Immunol. 2024 Nov 8;25(12):2297–307. doi: 10.1038/s41590-024-01999-3 (PMC11588660; doi:10.1038/s41590-024-01999-3)
Supplement: Supplementary file 14 — Source data for Extended Data Fig. 9. [file 41590_2024_1999_MOESM14_ESM.xlsx]

## Sheet: Panel A
	IgG2a	αMCT11
	10.2	4.6
	2.8	6.2
	18	4.33
	34.1	11.7
	7.09	10
	3.4	13.7
	5.88	3.46
	2.75	6.99
	2.74	5.04
	8.25	2.3
	8.44	3.3
		4.4

## Sheet: Panel B
	IgG2a	αMCT11
	1430	4380
	8580	5060
	2060	3530
	19000	8620
	43200	8090
	5040	11600

## Sheet: Panel C
	IgG2a	αMCT11
	3.51	6.49
	8.79	11.2
	9.03	8.7
	6.33	4.75
	1.87	16.8
	0.15	3.98
	5.93	4.82
	5.09	6.26
	11.3	8.59
	8.37	11.5
	0.64	14.4

## Sheet: Panel D
	IgG2a	αMCT11
	2150	6310
	5550	6550
	4690	4270
	2280	7600
	1120	4290
	29.5	5670
	4040	626
	226	1430
	646	6900
	1260	2880
	25.6

## Sheet: Panel E
	IgG	MCT11	PD1	Combo
	6	19.2	8.46	8.59
	14.6	14.3	10.3	12.4
	7.05	15.1	6.26	7.51
	4.77	5.78	7.41	5.39
	3.35	6.68	1.94	6.47
	6.81	3.76	3.4	3.69
	4.85	5.69	3.78

## Sheet: Panel F
	IgG	MCT11	PD1	Combo
	6130	21100	7420	15700
	6870	15700	10200	18200
	10400	15100	6820	5360
	3710	4110	4960	6370
	1440	6510	1180	12500
	5830	1100	1850	2040
	1120	4380	2340
